# Supplementary material for: LC-MS based metabolomic profiling for renal cell carcinoma histologic subtypes
Source: Sci Rep. 2019 Oct 30;9:15635. doi: 10.1038/s41598-019-52059-y (PMC6821699; doi:10.1038/s41598-019-52059-y)
Supplement: Supplementary file 2 — Supplementary Dataset [file 41598_2019_52059_MOESM2_ESM.xlsx]

## Sheet: Table S1
Supplementary dataset : Metabolomic data for RCC subtype classification
m/z		343.14	153.128	313.164	84.0814	173.117	280.154	235.132	185.115	405.192	345.156	107.071	148.097	273.121	203.128	371.327	163.133	135.081	328.248	291.194	234.961	71.0498	127.112	449.287	209.078	193.086	299.259	98.0233	194.118	142.123	119.034	306.999	201.148	152.036	200.068	330.17	251.034	319.153	209.013	189.073	109.102	193.029	223.064	206.117	251.092	279.192	191.107	383.168	257.113
ID		HMDB33066	HMDB03450	HMDB29848	HMDB33529	HMDB31513	HMDB31802	HMDB30763	HMDB36117	HMDB39971	HMDB33222	HMDB34778	HMDB29449	HMDB35191	HMDB33217	HMDB29863	HMDB33625	HMDB29639	HMDB62737	HMDB31098	HMDB62252	HMDB34233	HMDB13809	HMDB40993	HMDB12127	HMDB31517	HMDB10737	HMDB30276	HMDB03626	HMDB30324	HMDB00337	HMDB01090	HMDB32662	HMDB29432	HMDB30376	HMDB03601	HMDB35974	HMDB31752	HMDB32653	HMDB32688	HMDB61897	HMDB33845	HMDB33041	HMDB40046	HMDB30668	HMDB30801	HMDB30905	HMDB10343	HMDB11648
Subtype	Grade	(-)-erythro-Anethole glycol 1-glucoside	(-)-trans-Carveol	(-)-trans-Carveol glucoside	(+)-2,3-Dihydro-3-methyl-1H-pyrrole	(▒)-3-Hydroxynonanoic acid	(▒)-Metalaxyl	(10S,11S)-Pterosin C	(1'R)-Nepetalic acid	(1R,3R,4R,5S,6S,8x)-1-Acetoxy-8-angeloyloxy-3,4-epoxy-5-hydroxy-7(14),10-bisaboladien-2-one	(1R,3S,4S,6R)-6,9-Dihydroxyfenchone 6-O-b-D-glucoside	(2R*,3R*)-1,2,3-Butanetriol	(2R,3R,4R)-2-Amino-4-hydroxy-3-methylpentanoic acid	(2S,4R)-4-(9H-Pyrido[3,4-b]indol-1-yl)-1,2,4-butanetriol	(2xi,6xi)-7-Methyl-3-methylene-1,2,6,7-octanetetrol	(3beta,22E)-26,27-Dinorergosta-5,22-dien-3-ol	(3R,7R)-1,3,7-Octanetriol	(4-Methylphenyl)acetaldehyde	(9E)-10-nitrooctadecenoic Acid	(9Z,11E,13E,15Z)-4-Oxo-9,11,13,15-octadecatetraenoic acid	(alpha-D-mannosyl)7-beta-D-mannosyl-diacetylchitobiosyl-L-asparagine, isoform B (protein)	(E)-2-Butenal	(E)-2-octenal	(ent-2b,4S,9a)-2,4,9-Trihydroxy-10(14)-oplopen-3-one 2-(2-methylbutanoate) 9-(3-methyl-2E-pentenoate)	(R)-2-Benzylsuccinate	(R)-3-Hydroxy-5-phenylpentanoic acid	(R)-3-Hydroxy-Octadecanoic acid	(R)-Dihydromaleimide	(R)-N-Methylsalsolinol	(R)-Pelletierine	(S)-3,4-Dihydroxybutyric acid	(S)-5-Diphosphomevalonic acid	(S)-9-Hydroxy-10-undecenoic acid	(S)C(S)S-S-Methylcysteine sulfoxide	(S)-Isowillardiine	(S)-Reticuline	(S)-Spirobrassinin	(S,E)-Zearalenone	(Z)-[3-(Methylsulfinyl)-1-propenyl] 2-propenyl disulfide	(Z)-1-(Methylthio)-5-phenyl-1-penten-3-yne	(Z)-1,3-Octadiene	(Z)-5-[(5-Methyl-2-thienyl)methylene]-2(5H)-furanone	1-(1-Propenylthio)propyl propyl disulfide	1-(2,3-Dihydro-1H-pyrrolizin-5-yl)-1,4-pentanedione	1-(2,4,6-Trimethoxyphenyl)-1,3-butanedione	1-(4-Hydroxy-3-methoxyphenyl)-3-decanone	1-(4-Methoxyphenyl)-1-penten-3-one	1-(alpha-Methyl-4-(2-methylpropyl)benzeneacetate)-beta-D-Glucopyranuronic acid	1-(beta-D-Ribofuranosyl)-1,4-dihydronicotinamide
Clear cell	3	587941	160743	19183788	15567487	1.02445e+06	326587	44805.2	5.88426e+06	1.01821e+06	179557	673399	427622	35000644	52043.4	4809926	3.25265e+06	235059	1.79082e+06	1.22679e+06	5815631	168746	557047	18455	666133	4217250	32669.9	75070.6	4.93369e+06	196636	4466600	61378.6	46383.8	14399955	6.82732e+06	266135	217208	162130	4831403	466123	716935	64382.2	5715724	56943.3	4.96732e+06	37798552	150677	217916	104036
Clear cell	4	406254	206610	11508371	22804124	1.88842e+06	5576736	26381.4	5.47365e+06	2486949	166574	586310	2.7904e+06	261948432	88929.9	5148978	3.44373e+06	250993	3.55459e+06	1.1045e+06	6.55587e+06	1.16638e+06	547018	25292.3	662995	4.19109e+06	40790.6	650181	4415159	171234	7430164	69405.6	180283	45976664	29427826	578650	253627	670534	3874486	208708	712421	117283	4133696	3164252	5074920	156402512	148636	172842	1.56171e+06
Clear cell	3	15277658	449130	171622	3.25794e+06	22983694	3.74085e+06	46901.7	4.46805e+06	2436296	195877	1.24315e+06	4.74984e+06	2.92196e+06	71448.1	1.45493e+06	14101217	455045	10011131	807254	8780899	297649	3.33033e+06	11917.9	1.50084e+06	5.55242e+06	4.78566e+06	151722	2.30139e+06	93636.7	4273370	20442.9	350480	25570740	6385166	1.13831e+06	129165	1.32355e+06	694395	510517	4390420	78152.1	7.85652e+06	1.19997e+06	3.76584e+06	17272838	191593	199708	158032
Clear cell	4	34270932	4581581	53896.7	11555146	7.03157e+06	26315442	19773.8	4.94283e+06	2.55663e+06	142893	1.03239e+06	6.08263e+06	72168720	44952.7	1.24606e+06	12207826	12233848	9663504	251522	15840416	490369	2.60528e+06	20125.5	1.35875e+06	6.05174e+06	960668	1.22681e+06	2.41688e+06	456222	23211372	16098.8	1382557	58589616	14375973	12577397	236505	17706224	822072	376268	3.51775e+06	225122	4325836	12971973	2.37789e+06	253986224	140136	143473	286504
Clear cell	3	129768520	652591	48598.6	4.31532e+06	3.80562e+06	476555	22920.4	6.55366e+06	536318	157960	1.04197e+06	545773	497418	45899	1.2845e+06	10548528	43411288	771838	706185	7.99285e+06	85263.9	2712385	14224.8	1.88995e+06	3.07076e+06	743747	99319.5	2638823	86875.2	2.90914e+06	14994.2	143980	10725928	5246369	199152	315812	198331	262851	891229	3.19507e+06	103254	4198015	599608	3235987	17270988	131836	177714	61764.4
Clear cell	2	116473760	258008	52943.2	5.03473e+06	3656068	173897	20569.5	6.00822e+06	460336	122770	1.0658e+06	5082476	1.64954e+06	35466	142946	11625239	33240720	1.61117e+06	40668	2.75287e+06	76256.6	2.87279e+06	24397.4	1.74286e+06	3.30944e+06	485499	205272	3337251	94523.3	8632251	19440.4	124906	8646176	3.47635e+06	843083	25270	226959	462335	867995	3.54814e+06	92978.6	2.64151e+06	1.17565e+06	2674658	7.25173e+06	106446	194868	123133
Clear cell	2	770079	370443	63528	1.82966e+06	3.71127e+06	279294	21910.5	6.41405e+06	134049	139042	1.05061e+06	1.70266e+06	468650	34528.5	914282	10439277	356249	505215	345284	443176	71964.4	2.78547e+06	14497	2.10294e+06	3329011	1.16759e+06	456267	3691954	53352	5.14837e+06	24928.5	152295	3067428	570425	177955	12473.1	578510	636611	2920670	3.9069e+06	66507.3	4.90019e+06	372892	2780332	2.01113e+06	117676	188018	90621.2
Clear cell	3	709841	253481	54289.2	11103347	4.20314e+06	1.21068e+06	20068.5	7261416	1.2434e+06	123290	1237861	6.96997e+06	6501846	40948.3	888799	12977654	315385	1922143	331712	7158904	127744	2.6263e+06	12457.9	1.93485e+06	2.89134e+06	1.16886e+06	1.64638e+06	3.16348e+06	56997	9954460	21144.3	135800	29335286	5902405	499645	49294.4	155013	589779	935231	3.39696e+06	94609.1	3.86906e+06	1.36592e+06	2.84974e+06	29938356	135435	190930	131363
Clear cell	2	1.68205e+06	396966	43160.6	10072973	4.41303e+06	50672828	3.60641e+06	16115248	7292490	160653	657836	17960436	118278944	1438527	3.92456e+06	5155025	400728	5.2772e+06	518599	13574364	966530	545174	20594952	1.26386e+06	1.61235e+06	63913.5	325593	5.75173e+06	137658	13934582	1.68567e+06	208703	24512308	62642324	1.42209e+06	1.53693e+06	749157	2.38969e+06	402406	710225	750336	176364	2.46076e+06	1.54666e+06	145285872	344373	148701	1.65613e+06
Clear cell	4	1.44691e+06	224215	35229.9	6343412	3.67956e+06	14500974	2.42757e+06	13812193	8673762	152492	502875	15738533	135474016	239805	2.67854e+06	4381738	402094	4864430	378034	20168332	851236	499077	33324116	949771	1.79453e+06	154087	186108	7594645	194102	6.54924e+06	1.77085e+06	109652	19244380	37625604	648837	1.3184e+06	482972	2166185	1.31649e+06	619684	660436	259680	1.6738e+06	1576210	126845432	556189	136464	1.13833e+06
Clear cell	4	691799	350543	54499.6	6036628	5.6888e+06	265262	4.17564e+06	19514620	825925	517663	832238	12778618	1555153	49697.6	2.782e+06	5.58276e+06	256326	526477	1.25084e+06	35796748	646616	591721	62501732	507176	2.04226e+06	131798	155099	6700785	170878	11597325	1.63109e+06	249871	20528328	31447810	266627	703713	1.15333e+06	2.38454e+06	1.12491e+06	616638	520591	202184	1.15624e+06	1.72874e+06	55855740	228882	151015	1.18297e+06
Clear cell	4	1.12847e+06	366661	48275.5	7481991	5864623	4068961	2.125e+06	17644416	4559534	596948	717186	18060804	17807202	322780	3.00779e+06	5277264	6140167	1.37664e+06	247316	25584354	806441	919747	60004632	513928	2108042	105246	193519	6.38894e+06	302162	46482044	1.64902e+06	143261	24482480	55501656	10917636	1132020	31238260	1.91809e+06	23228890	665465	1.30766e+06	264656	11558328	1.49335e+06	7805307	3.59312e+06	154204	3.93731e+06
Clear cell	2	1151265	394225	43789.8	6023727	4974419	22140532	3.7236e+06	21377002	17828936	92358	765444	13345397	27089850	263600	2.58034e+06	5469723	1116506	18566902	215839	17652936	836543	504452	64667540	647365	2.14046e+06	113272	166896	7.42653e+06	198793	80757992	1591359	107215	15834322	83591600	3.65748e+06	795804	504071	2.72874e+06	1.39923e+06	672624	2.86248e+06	199371	5458270	1432255	40755384	83348.3	188716	2.69215e+06
Clear cell	4	1605918	264394	50240.8	13573230	6.47743e+06	74638736	4637076	14832535	14459794	234102	541633	26081160	156137936	559625	2955045	4.66289e+06	426445	10086314	409684	19551082	724323	1156733	57226424	437664	2136821	106426	233887	6.49395e+06	215844	36706784	1.60476e+06	152606	29169214	105692048	6942864	1.18782e+06	5.30396e+06	2.19083e+06	1.72008e+06	946692	1.53729e+06	132095	9601629	1.57953e+06	93301760	525087	177697	2.48362e+06
Clear cell	2	1.23033e+06	168807	40457.3	5128122	5.98311e+06	4.76394e+06	3.86328e+06	18045294	486410	82380.4	665603	7097722	3081813	39044.6	3.05189e+06	5018156	319087	682384	664355	34547800	590942	525116	70044136	449430	1.98555e+06	103598	110694	9255243	185218	6.20378e+06	1.47325e+06	97739	12423264	6628395	571661	570403	306247	2.01189e+06	1.40166e+06	778777	395921	186906	883627	1.51014e+06	19338904	73687.1	118788	348895
Clear cell	4	967342	166904	49679.5	3377396	4860365	5.32635e+06	4.12798e+06	16366671	524708	138176	609526	18137332	1.83286e+06	115524	2.94902e+06	4270616	369926	2.22746e+06	426610	73922896	532673	406729	55356552	449017	2054163	139982	76321.8	7.83339e+06	154473	23643946	1.57904e+06	104033	8.17195e+06	5.3841e+06	142762	411841	150800	3034696	2.78632e+06	615022	2042710	261028	30721.3	1.60244e+06	2.72145e+06	68875	123716	1.65491e+06
Clear cell	4	513543	248874	42918.8	11062137	5.42916e+06	37162664	6.58164e+06	16188547	2887936	248219	632854	7.72532e+06	9915427	445680	2763662	4.32368e+06	177977	6429946	449064	24009244	494426	636999	66570400	464078	2.13692e+06	59840.8	231039	8690070	234634	29546044	1.59667e+06	124185	20369234	12897117	716543	1.36325e+06	977454	3.46201e+06	1.00046e+06	786511	1.13362e+06	204410	1.61848e+06	1.69678e+06	18010504	318884	159491	1.41369e+06
Clear cell	2	575562	192335	88384.9	5049453	18363238	105698	2.10514e+06	14140291	788016	115860	479735	12473940	854402	65292.7	3.01412e+06	3.39416e+06	418646	804794	846630	41035684	500635	299236	41357900	461243	2.00894e+06	92763.9	81997.3	8524823	718170	9870020	1.68915e+06	102441	13876598	2723340	84034.3	482182	2.75425e+06	2.37642e+06	3.75749e+06	1.0312e+06	1.5908e+06	166268	1.00745e+06	1.77411e+06	2.08027e+06	76871.4	114334	261972
Clear cell	2	631566	234439	42872.4	10546333	12428848	9575539	2.05812e+06	13846123	200527	3.61352e+06	547685	10355001	14595354	66165	2.57687e+06	3.83327e+06	219318	649676	769940	27521538	514525	294300	43381684	447829	2038819	105180	140616	7728462	144712	10516350	1.5574e+06	125374	20578944	13875641	746125	798755	198415	2.96559e+06	1.06832e+06	970159	357426	222323	1.8634e+06	1.76193e+06	21774382	70819.1	131381	476989
Clear cell	4	378209	154800	44781.1	7821025	12996900	209040	2.1119e+06	14168393	860129	91939.4	501151	5869151	1.84545e+06	115724	2.39844e+06	3566591	138085	464359	1.23864e+06	20031874	576265	368592	43262760	436031	2.12164e+06	85869.7	158108	7.55043e+06	139906	2.61267e+06	1.58506e+06	107695	18141288	8531207	398252	727612	271811	2580701	1.17809e+06	1058926	270264	166962	647668	1.70734e+06	13901161	34938.7	107971	477708
Clear cell	3	434536	875129	41187.1	6.81763e+06	13122152	1.21759e+06	13662760	16981612	6.68777e+06	1.17361e+06	682105	27529950	2637383	237628	2.58966e+06	4444615	380006	4.6775e+06	1.48493e+06	50131156	682804	394872	94152952	589472	1.91562e+06	183696	115923	7295647	158829	41518720	1.66776e+06	103280	17240436	12246614	3231110	175016	3.09198e+06	2539786	4857163	1.4512e+06	2.56415e+06	275174	3383975	1.67679e+06	5508775	339563	209721	9312530
Papillary	3	1.4928e+06	204212	47405740	11358240	4.65055e+06	128564	60878.6	4300950	200552	320111	477818	734142	6.37733e+06	167845	5.77566e+06	2.73841e+06	488928	1.22193e+06	1.45711e+06	7814015	125287	525795	16079.9	687801	3.15164e+06	236581	41998.5	4.17867e+06	1.01343e+06	11400569	139828	121785	15086152	11673154	3585213	117325	148561	3.17619e+06	808750	788184	27998.2	9614739	698959	11504523	1.82304e+06	89521.1	217841	245877
Papillary	3	2.09928e+06	272551	47910.2	7.02675e+06	4.12802e+06	515527	3.47701e+06	16065927	3.39553e+06	81430	735827	21661696	169164832	395790	3.21527e+06	5.66131e+06	513742	2.376e+06	675577	7293629	872622	771060	31236192	1.20483e+06	1.98126e+06	120814	170068	7983705	175912	11277531	1.80683e+06	357048	21102882	17388020	2.46414e+06	1.23025e+06	180292	1.68561e+06	1.04448e+06	882083	1.14677e+06	188158	10795940	1.52099e+06	43381896	168489	156918	2.79153e+06
Papillary	3	2.0925e+06	264049	41020.1	6661025	4420871	3321763	5676575	25144028	78322.1	235588	817194	11075289	100822	111087	2.86386e+06	6.37139e+06	543346	1.88371e+06	1.40121e+06	44433348	911240	494980	51272480	462583	1.78775e+06	126622	63886	6.09493e+06	173824	9722928	1.72064e+06	133776	12309745	1.24094e+06	220371	215132	2.69593e+06	2.87848e+06	1.54278e+06	724371	497190	241109	347390	1.63684e+06	142637	258354	140808	158890
Papillary	3	1.50773e+06	272038	97318.2	9023741	5733436	2.90322e+06	3045240	16529483	401110	96700.1	669934	16978764	25168338	102992	2.78974e+06	4919835	350258	3502240	1.02231e+06	11356233	817756	471162	56740436	543886	1.79227e+06	113744	160928	6537909	214133	4.8412e+06	1.52729e+06	86209.5	16114602	25440720	1.1804e+06	947784	633986	1814875	735801	641228	316874	199418	2.088e+06	1.65507e+06	11613978	84746.7	105229	344947
Papillary	3	1.25578e+06	393567	41083.1	6.22857e+06	6.64359e+06	3.83713e+06	3.73511e+06	19890550	669463	52745.4	819343	16782448	644629312	51513.4	3.74184e+06	6402878	305887	252673	1.14158e+06	37006408	1.19056e+06	681836	44127272	607100	1.87167e+06	128072	215967	9198516	250126	8493596	1.63432e+06	99295	22800924	29453022	2.03961e+06	1.11872e+06	5141077	2.02095e+06	511866	676445	316193	146625	3.43244e+06	1.57742e+06	190654992	438044	137822	2.19157e+06
Papillary	3	2.00969e+06	309351	49533.2	14705679	6333069	463490	6376948	19548192	1.94057e+06	79203.3	843442	12300351	27249880	295144	2.82789e+06	5.86712e+06	519056	2.22974e+06	1.70838e+06	22258700	865159	735842	62367472	444912	1.96557e+06	128313	139565	7.98204e+06	192090	36967900	1.55725e+06	561810	18588514	7509670	154410	1.42894e+06	383539	1956186	601186	717449	809736	203249	2.79429e+06	1.53668e+06	10011693	91575.9	227544	1.03323e+06
Papillary	2	886143	691913	42792.8	9670026	7.77124e+06	5.89934e+06	5.19827e+06	25511520	1542148	179271	960572	22264818	3.48664e+06	358990	2.80131e+06	6789482	1.19247e+06	11764131	1.49424e+06	53300764	877104	479313	73633208	510016	2062460	122092	79336.6	6584689	235549	22263670	1.80548e+06	233918	10951494	10876547	2376085	921136	4.26124e+06	3.08783e+06	3124197	602999	1.12234e+06	190692	2.21432e+06	1.5524e+06	4845418	95541.2	367952	986693
Papillary	3	1.41016e+06	2.08051e+06	67256.4	12028771	13217255	1.00504e+06	1.46445e+06	15861732	1.22867e+06	357431	730449	22899828	30930974	363516	2.20014e+06	5.17893e+06	474391	3.31449e+06	583051	11512994	904847	459885	24308972	404558	2.11457e+06	67022	538699	6641924	2119592	37416552	1.76547e+06	623018	33234084	29126016	3.91429e+06	1.29397e+06	1.37218e+06	2121185	1.19296e+06	583749	1.09789e+06	172463	14838091	1.73392e+06	10065409	134722	2.61421e+06	3.01874e+06
Papillary	3	987662	180720	48622.7	10264991	5.44474e+06	126401	5991648	21338824	754913	180038	869836	8735912	6829126	42110.2	3.35019e+06	6127531	256370	452846	1156212	16324008	727471	591468	72400152	368935	2.17252e+06	113370	180290	6.49889e+06	194333	4641373	1.54182e+06	1.07436e+06	19542450	2.72942e+06	1.31031e+06	826073	219081	2.48434e+06	479325	572922	365109	156984	2.23958e+06	1.71044e+06	10025316	122302	154482	446215
Chromophobe		900580	235825	41977.7	3.02042e+06	7.5956e+06	88467.5	2.56023e+06	20948796	11158940	96671.4	782148	7965350	6507130	182990	3729884	5.52691e+06	241462	241013	1.64932e+06	153249760	923858	696043	34703476	627711	1819074	68846	63539.6	7.37141e+06	236375	4399277	1.6671e+06	2.14862e+06	18111246	24812470	12122806	1.6835e+06	136212	2492823	385433	688094	1.20362e+06	239338	10770891	1.61331e+06	5.00069e+06	74399.4	215111	895319
Chromophobe		2.92574e+06	214692	90991.8	6104465	4.75049e+06	568449	4826829	28812136	322428	233186	983769	7.53917e+06	105439	84017.7	3.17181e+06	8249118	572770	1.45107e+06	1.46329e+06	71233152	931196	495920	54369544	588562	1.25476e+06	130151	68267.1	8926125	154750	5.94985e+06	1.74756e+06	127392	5.91615e+06	999813	134192	318234	169918	2.91916e+06	2.60125e+06	977233	259608	171438	600242	1.77977e+06	246622	105147	161216	134479
Chromophobe		2.38922e+06	380888	46085.9	3964596	5.16476e+06	132439	1.89952e+06	3.57039e+06	26024602	114390	243382	7.94474e+06	25709442	350078	3.15499e+06	2.83802e+06	479014	5.30416e+06	1.33814e+06	34734928	945499	703001	43559960	516100	1.74836e+06	133077	138918	7238309	435906	3.0411e+06	1.79527e+06	3.75701e+06	19837564	18103466	14208814	940119	1.51107e+06	2.21718e+06	931920	707558	683698	120888	16350039	1.59756e+06	12097644	269902	110322	783734
Chromophobe		3.01079e+06	204138	40885.5	6697212	5.6961e+06	516920	5.02207e+06	23197410	2505434	107297	822096	14395901	1.86142e+06	197676	2766278	6489950	586331	2288742	1259580	47756948	1.01279e+06	523144	41939984	512428	1735065	165091	109251	7.36318e+06	168298	7.15277e+06	1.66911e+06	154919	26320274	6442172	1.6469e+06	1.16658e+06	265163	2098991	844128	608254	1.2989e+06	192853	4.40731e+06	1.58377e+06	5658415	87799.6	699507	909633
Chromophobe		2.42731e+06	594813	50462.7	5.67685e+06	4180624	118944	3353579	20739104	3.6726e+06	94605	798399	7519685	37421024	91821.9	2.83403e+06	6961562	613055	3118397	2.10082e+06	9228961	902172	678362	43055956	477321	1.88903e+06	104194	92175.3	5.48361e+06	171242	4.64433e+06	1.59774e+06	5161320	25327024	19656408	5548217	1.50159e+06	437399	2676423	536180	688228	809808	174909	9085291	1.63962e+06	44321664	121143	153340	398359
Chromophobe		1.61751e+06	188727	47244.6	6.31605e+06	4.12934e+06	240806	3.34235e+06	20945306	375917	62945.4	744238	4.4975e+06	130732664	28561.8	3.56557e+06	5670243	400685	3.9991e+06	1.69542e+06	53710864	874502	456635	49857136	560210	1.79245e+06	97285.5	114662	8.34372e+06	153228	2.8963e+06	1689135	169969	17988088	27944222	320517	663117	170227	1.85557e+06	1430475	640262	351066	164987	828163	1.60995e+06	149264608	78956.9	139493	177972
Chromophobe		2.43263e+06	437085	56388.3	4123884	6.85763e+06	617082	3715963	21060174	22741072	91555.2	1.03557e+06	9872934	121558656	8914729	2.78612e+06	6627774	550729	577120	1.15675e+06	12327086	1.32561e+06	873979	40596504	427482	1.91375e+06	120486	168696	7961990	143875	8204500	1.8134e+06	141343	27041470	68673464	4.02005e+06	1586490	782426	1.83189e+06	1.00156e+06	1423328	1458371	219941	12604133	1.76014e+06	109333192	99086.2	237414	9324771
[truncated: 994 more columns]
